# Supplementary material for: The network structural entropy for single-cell RNA sequencing data during skin aging
Source: Brief Bioinform. 2025 Jan 5;26(1):bbae698. doi: 10.1093/bib/bbae698 (PMC11700662; doi:10.1093/bib/bbae698)
Supplement: SUPPLEMENTARY_INFORMATION_bbae698 [file supplementary_information_bbae698.zip]

Archive with 11 entries (11 files):
- Fig S1.tif
- Fig S10.tif
- Fig S2.tif
- Fig S3.tif
- Fig S4.tif
- Fig S5.tif
- Fig S6.tif
- Fig S7.tif
- Fig S8.tif
- Fig S9.tif
- SUPPLEMENTARY INFORMATION.docx
